# Supplementary material for: Congenital Diaphragmatic Eventration in the Neonatal Period: Systematic Review of the Literature and Report of a Rare Case Presenting with Gastrointestinal Disorders
Source: Pediatr Rep. 2023 Jul 26;15(3):442–51. doi: 10.3390/pediatric15030041 (PMC10443257; doi:10.3390/pediatric15030041)
Supplement: Supplementary file 1 [file pediatrrep-15-00041-s001.zip]

Archive with 1 entries (1 files):
- pediatrrep-2403253-supplementary.pdf
